# Supplementary material for: Filovirus-reactive antibodies in humans and bats in Northeast India imply zoonotic spillover
Source: PLoS Negl Trop Dis. 2019 Oct 31;13(10):e0007733. doi: 10.1371/journal.pntd.0007733 (PMC6822707; doi:10.1371/journal.pntd.0007733)
Supplement: S1 Table — (XLSX) [file pntd.0007733.s007.xlsx]

## Sheet: Sheet1
Sample ID	EBOV	BDBV	SUDV	TAFV	RAVV	MARV	RESTV	LLOV	MLAV	MOCK
NGB-H-001	134.5	404.5	73	163	98	45	88	89	76	135
NGB-H-002	154	196	64	150	103	33	85	104	73	130
NGB-H-003	349	405	79	211	239	42	93.5	112	90	177
NGB-H-004	1058	689	280	435	109.5	35	116.5	164	64	115.5
NGB-H-005	149	413	123	145.5	69	32	80.5	80	203.5	93
NGB-H-006	157	152	105	171	93	40.5	88	105	75	135
NGB-H-007	178	97	83	164	86.5	58	105.5	102	88	176
NGB-H-008	1482	748	943	872	805	44	209	757	108	172
NGB-H-009	102	47	55	136	119	32	77	78	60	96
NGB-H-010	2097.5	808	1277.5	230	154	69	131	185	118	240
NGB-H-011	176	291	76	174	98	43	120	132	623	192
NGB-H-012	236	149	130	181.5	154.5	40	106	131	85	152
NGB-H-013	462	195	150	232	94	35.5	106	179	76	126
NGB-H-014	306	214	103	229.5	164	60.5	130	139	139.5	283
NGB-H-015	422	185	148	223	212	37	98	147	94	152.5
NGB-H-016	250.5	1071.5	134.5	1043	152	50	106	744.5	260.5	193
NGB-H-017	752.5	563	64	156	638	36	87	109	83.5	142.5
NGB-H-018	287	185	112	227	122	45	110	154	79	145.5
NGB-H-019	387	422	175	247	128	32	96.5	174	76	120
NGB-H-020	671	393	180	519	218	79.5	152	250	152	352.5
NGB-H-021	784	773	410	672	340.5	45	91	368	80	140.5
NGB-H-022	212.5	173	88	157	121	40	165	108	76.5	137.5
NGB-H-023	409	681	140	283	184	60	116	138	108	216
NGB-H-024	338.5	857	122	226	127	56	109	128	117.5	192
NGB-H-025	127	131	149	199.5	89	51	89	95	145	144
NGB-H-026	121	105	63	157	82	39	88	91.5	73	131
NGB-H-027	2048	517	1243	773	340.5	39	125	491	85	120
NGB-H-028	340	143	135	237.5	143.5	50	106	127	124	186
NGB-H-029	1300	297.5	169	284	344	86	171.5	178	187	423
NGB-H-030	2710.5	1408	1156.5	1113.5	564	51	180	453.5	127	149
NGB-H-031	175.5	121.5	75.5	184.5	161.5	44	93	143	87	138
NGB-H-032	260.5	107	537.5	175	155.5	53	139	428.5	106	176
NGB-H-033	176	91	82	155	114	79	77	87	123	102
NGB-H-034	423	377.5	154	253	178.5	64	125	157	123	211.5
NGB-H-035	825	114	81	173	109	36	86	156	78	120
NGB-H-036	146	97	72	164	162	29	79	118	56	97
NGB-H-037	327	228	153.5	201	141	61	97	121	93	165
NGB-H-038	190	956	84.5	178	81.5	57	97	104	85	164
NGB-H-039	737.5	746.5	314	643	196	100	175	211	593	426.5
NGB-H-040	4247	2956	2272	1463	978	116.5	319	813	462	507
NGB-H-041	1784.5	1610.5	1123	905	579	79	265	682	216	325
NGB-H-042	207	88	95	201	149	61	126	315	184	278
NGB-H-043	425	169	156	278	285.5	79	177	283	224	372
NGB-H-044	266	254	112	224	232	64	145.5	135	200.5	263
NGB-H-045	320	927	141	487	256	1338	249	164.5	172	333
NGB-H-046	143	95	125	157	136	79	98	111	96.5	186
NGB-H-047	183	118	92	121.5	102.5	34	163	73	78	133
NGB-H-048	115	39	54	83	87	32	53	70	86.5	143.5
NGB-H-049	116	57	67	97	111	45	70.5	126	108	158.5
NGB-H-050	89	75	43	76.5	119	26	50	91	64	114
NGB-H-051	195	63	99	91	127	46	64	81	122	147
NGB-H-052	112	59	51	82	77.5	44	48	67	71	118.5
NGB-H-053	169	137	73	91	164	84	61	73	93.5	160.5
NGB-H-054	329	59	52	90	96	45	57	71	69	142
NGB-H-055	89	73	35	81	106	28	43	54	53	81
NGB-H-056	115.5	109	48	74	68	27	47	71	72	133
NGB-H-057	213	253	85	103	107	38	66	88	104	192
NGB-H-058	152	37	36	58	59	24	42	56	61	116
NGB-H-059	136	48	47	73	91	49	44	71	64	110
NGB-H-060	79	66	27	49	96.5	23	28	37	37	69
NGB-H-061	394	103	63	91	163	42	68	117	118	176
NGB-H-062	122	68	64	84	166	38	60	82	108	173
NGB-H-063	152	85	82	121	173	127	109	119	180	384
NGB-H-064	95	77	23	49	65	17	38	40	35	52
NGB-H-065	74	55	37	64	56	25	47	57.5	247	98
NGB-H-066	216	97	112	99	102	35	68	82	121	181
NGB-H-067	136	81	46.5	47	452	21	32	46.5	52	77
NGB-H-068	128.5	166	60.5	60.5	72	19	35	41	43	78
NGB-H-069	42	22	24	30	175	16	24	27	27	47
NGB-H-070	284	175	62	90	164	43.5	53	90	225	155
NGB-H-071	57	29	31	48	43	21	34	42.5	47	84
NGB-H-072	103	97	53	68	78	148	45	54	76.5	131
NGB-H-073	115.5	158	525.5	112	65	35	72	73	75	150.5
NGB-H-074	108	54	64	100	95	38	61	82	74	123
NGB-H-075	130	523	69	112	437	51	74	98.5	96	177
NGB-H-076	116	111	56.5	103	87	32	67	74	98.5	173
NGB-H-077	219	149	105	183.5	156	64	124	119	193	359
NGB-H-078	182	100	88	141	98	62	94	97	112	224
NGB-H-079	90	56	43	80	71	25	48	65	45	75
NGB-H-080	83	68	42	69	64.5	20.5	42	102	39	63
NGB-H-081	70	40	47	76	56	20	46	54	35	60
NGB-H-082	564	340	255	77.5	168	95	82	59	159	81
NGB-H-083	123	658	40.5	332	220.5	24	52	55	51	81.5
NGB-H-084	115	1048.5	54	738	320	38	65	85	83	144
NGB-H-085	515	270.5	163	199.5	143.5	26	74	113	43.5	82
