# Supplementary material for: Filovirus-reactive antibodies in humans and bats in Northeast India imply zoonotic spillover
Source: PLoS Negl Trop Dis. 2019 Oct 31;13(10):e0007733. doi: 10.1371/journal.pntd.0007733 (PMC6822707; doi:10.1371/journal.pntd.0007733)
Supplement: S2 Table — (XLSX) [file pntd.0007733.s008.xlsx]

## Sheet: Sheet1
Sample ID	EBOV	BDBV	SUDV	TAFV	RAVV	MARV	RESTV	LLOV	MLAV	Mock
NGB - 001	66	41	39	116	38	19	51	50	61	86
NGB - 001	68	42	40	113	37	18	51	51	58	85
NGB - 003	81	42	66	120	100	29	78	87	519.5	116
NGB - 003	74	38	61	110	100	28	71	83	487.5	116
NGB - 004	103	37	71	108.5	109	24	59	50	188	154
NGB - 004	121	41	83	130	126	29	69.5	60	225	177
NGB - 005	165.5	145.5	73	166	116	25	66	70	90	152
NGB - 005	140	116	63	132.5	99	22	53	60	77	138.5
NGB - 006	174	42	102	126.5	59	26	62	65	80	147
NGB - 006	176	41	98	131	59	27	68	66	84	148
NGB - 008	144	76	217	210	134.5	64	89	176	975.5	178
NGB - 008	152	81	225	208	138	66	90.5	176	1014	173
NGB - 009	111	226	73	86	1462	253	46	51	35	91
NGB - 009	112.5	229	71	90	1493.5	257	46	51	38	94
NGB - 010	169	94	126	141	126	48	50	82	53	97
NGB - 010	188	112.5	147	163	135	58	63	96	62	105
NGB - 012	98	48	119	114	90	24	71	100	122	125
NGB - 012	101	49	118	121.5	92	25	77	106.5	122	116
NGB - 019	95	103	106	132.5	203	45	67.5	185	252	137
NGB - 019	91	95.5	110	133	233	46	65	188	263	144
NGB - 022	37	28	22	37	25	16	23.5	24	31	42
NGB - 022	78	54	34	83	38	23	42.5	41	62.5	85
NGB - 023	52	30	26	58	32	14	30	33	173	44
NGB - 023	58	34	30	63	37	16	34	38	199	52
NGB - 024	79	28	60	77	43	21	68	69	70	116
NGB - 024	88	30	66	91	46	22	76	77	75	121
NGB - 025	37	24	32	39	27	13	31	53	29	50
NGB - 025	78	42	67	95.5	40	19	68	127.5	52	89
NGB - 027	55	35.5	29	59	30	14	31	36	43.5	46
NGB - 027	60	39	30	65	31	15	31	35	48	52
NGB - 028	159	318	87	127	104	39	57	94	47	87
NGB - 028	138	305	77	118.5	91	36	56	85	44	82
NGB - 029	141	81	31	84	32	16	33	32	41	79
NGB - 029	153	72.5	31	76	32	16	31	31	41.5	79
NGB - 030	43	25	28	51	41	16	36	47	160	70
NGB - 030	42	25	28.5	52	41	17	36	46	166	81
NGB - 031	67	30	60	81	71	30	51	76	337.5	104
NGB - 031	58	26	53	64	61	26	41	67	295	86
NGB - 032	34	17	25	42	30	14	29	30	29	51
NGB - 032	36	17	26	45	31	14	30	30	30.5	50
NGB - 033	27	15	29	38	22	13	27	32	24	33
NGB - 033	28.5	15	30	39	23	13	29	34	26	37
NGB - 035	34	18	28	41	43	15	30	31	219	61
NGB - 035	35	19	28	42	41	16	31	31	220.5	62
NGB - 036	66	30	50	63	46.5	20	54	135	266	122
NGB - 036	74	31	53	69	51	22	60	145	279	138
NGB - 039	247	120.5	318.5	229.5	278	18	79	54.5	74	74
NGB - 039	270	129	334	241	288	19	80	54	74.5	69
NGB - 040	126	113	57	92	46	15	32	36	405.5	59
NGB - 040	127	116	56	92	49	16	32	37	421	63
NGB - 041	55	38	56	60	46	16	32	40	26	53.5
NGB - 041	52	35.5	57	62	45	16	33	38	28	57
NGB - 042	84	33	39	63.5	38	18	37	36	46	76
NGB - 042	89	36	41	66	42	18	38.5	38	50	84
NGB - 043	76.5	59	64	93	68	25	50	58	1602	119
NGB - 043	81	61	65	98	72	24	51	61	1755	114
NGB - 101	27	16	24	44.5	21	13	29	28	18	33
NGB - 101	27	15	21	43	20	13	29	28	18	31
NGB - 102	44	23	26	44	44	13	31	31	26	43
NGB - 102	40	22	26	44	42	14	30	31	26	41.5
