# Supplementary material for: Filovirus-reactive antibodies in humans and bats in Northeast India imply zoonotic spillover
Source: PLoS Negl Trop Dis. 2019 Oct 31;13(10):e0007733. doi: 10.1371/journal.pntd.0007733 (PMC6822707; doi:10.1371/journal.pntd.0007733)
Supplement: S3 Table — (XLSX) [file pntd.0007733.s009.xlsx]

## Sheet: Sheet1
Sample ID	EBOV	BDBV	SUDV	TAFV	RAVV	MARV	RESTV	LLOV	MLAV	Mock
NGB-002	50	40	66.5	73	61	27	40	41	33	57
NGB-002	49	32	54	63	71	24	39	38	35	62
NGB-007	28	16	21	40	21	12	27	26	20	35
NGB-007	27	16	22	44	23	14	27.5	26	22	39.5
NGB-011	32	20	24	39	26	14	66	27	24	42
NGB-011	33	21	25	39	26	14	70	30	26	45
NGB-013	31	178	26	47	22	13	25	27	24	41
NGB-013	34	186	25	47	23	13	25	27	26	42
NGB-014	36	18	27	38	24	13	26	37	24	42
NGB-014	40	19	29	42	24	13	29	41	25	45
NGB-015	54	21	25	43	25	13	27	32	23	42
NGB-015	56	21	27	47	25	13	29	33	24	43
NGB-016	27	101	21	39	21	13	26	27	18	33
NGB-016	30	108	22	43	22	13	28	28	20	33
NGB-017	37	20	58	45	23	13	28	28	28	47
NGB-017	49	28	73	67	34	23	38	37	53	114
NGB-018	37	23	29	51	26	20	32	44	27	46
NGB-018	38	23	29	50	26	20	32	44	28	48
NGB-021	37	50	28	56	51	15	30	31	27	48
NGB-021	37	48	27	57	46	15	31	32	26	49
NGB-026	32	20	20	40	22	13	24	25	20	36
NGB-026	37	21	22	47	23	13	26	26	21	38
NGB-034	284	114	169	225	152.5	22	75	134	47	61
NGB-034	304	125	178	241	169.5	22	83	142	49	63
NGB-037	41	21	24	48	33	13	30	31	23	39
NGB-037	44	21	25	47	33	13	30	30	23	39
NGB-038	32	17	26	47	24	15	30	30	25	44
NGB-038	32	16	25	45	23	13	29.5	29	23	40
NGB-103	35	21	25	54	25	13	31	31	26	52
NGB-103	32	20	24	49	25	14	29	31	26	49.5
