# Supplementary material for: Filovirus-reactive antibodies in humans and bats in Northeast India imply zoonotic spillover
Source: PLoS Negl Trop Dis. 2019 Oct 31;13(10):e0007733. doi: 10.1371/journal.pntd.0007733 (PMC6822707; doi:10.1371/journal.pntd.0007733)
Supplement: S4 Table — (XLSX) [file pntd.0007733.s010.xlsx]

## Sheet: Sheet1
Sample	EBOV	BDBV	TAFV	SUDV	RESTM	MARV	RAVV	LLOV	MENGLA	MOCK
HUMAN 01	245	146	267	258	71	93	98.5	173	126	427
HUMAN 01	208	122	241	213	62	76	79	147	99	339
HUMAN 01	223	135	251	223	68	84	85	157	107	372
HUMAN 01	234.5	146	263	240	69	88	91	165	113	389
HUMAN 01	224	130.5	248.5	221	64	82	83	150	106	352.5
HUMAN 01	179	111	226	176	56	69	68	126	83	279
HUMAN 01	200	121	230	192	56	70	69	136	88	302.5
HUMAN 01	190	117	226	193	57	73	71	134	92	304
HUMAN 02	126	68	187	110	39	41	34	81	37	137
HUMAN 02	121	68	178	107	38	39	33	78	36	130
HUMAN 02	119	67	183.5	105	38	39	33	80	36	128
HUMAN 02	132	75	190.5	119.5	40	42	36	86	39	154
HUMAN 02	132	73	187.5	120	39	41	36	85	38	152
HUMAN 02	112	65	175	100	37	36	31	76	33	117
HUMAN 02	111	65	175.5	96	36	36	31	75	32	114
HUMAN 02	111	64	177	98	36	36	30	76	32	113
HUMAN 03	143	173	199	103	39	49	37	86	47	155
HUMAN 03	161	181	201	119	42	51	39	92	52	175
HUMAN 03	163	179	199	118	41	53	40	93	52	181
HUMAN 03	163	179	199	122	41	54	41	90	54.5	185
HUMAN 03	159	178	200	116	40	52	40	91	52	176
HUMAN 03	139	173	184	97	38	49	35	84	45	148
HUMAN 03	144	179.5	194	102	39	49	36	85	48	155
HUMAN 03	144	172	189	103	37	49	36	84	48	154
HUMAN 04	381	89	194	118	61	36	37	82	37	134
HUMAN 04	397	96	191	114	60	36	37	79	33	148
HUMAN 04	387	95	192	110	60	37	37	80	34	150
HUMAN 04	383	91	185	107	58	35	36	77	33	140
HUMAN 04	388.5	92	185	108	57.5	37	36	78	33	140
HUMAN 04	385	92	189	107	59	35.5	35	76	33	135
HUMAN 04	367	84	190	100	57	33	33	75	30	123
HUMAN 04	358	79.5	179	96	54	32	32	70	29	113
HUMAN 05	179	231.5	227	184.5	57	73	70	160	82	239
HUMAN 05	162	233.5	218	173	54	68	66	149	77	208
HUMAN 05	162	240	214.5	170	54	67	64	154	77	212
HUMAN 05	161	236	207.5	164	53	66	64	148	74	207.5
HUMAN 05	165	241	214.5	169	53	68	68	144	77	206
HUMAN 05	167	241	210	162.5	52	67	62	142.5	77	201
HUMAN 05	152	234	210	156	51	63	61	138	69	191
HUMAN 05	144	223	205	147.5	50	59	57	132	64	173
HUMAN 06	308	169.5	259	150	47	49	51	125	63	178
HUMAN 06	333.5	189.5	268	163	50	53	57	133.5	71.5	209
HUMAN 06	342	199	271	169.5	52	56	60	138	73	216.5
HUMAN 06	341.5	191	271	168	50	54	59	135	72	215
HUMAN 06	321	184.5	270	158	50	50	54	129	68	188.5
HUMAN 06	225	119	138	111	32	39	40	86	49	143.5
HUMAN 06	312.5	178	262.5	138	46	47	50	123	61	165
HUMAN 06	296	173	259	137	47	45	46	114	57	156
HUMAN 07	210	95	203	139	45	48	44	106	50	226
HUMAN 07	222	97	210	142.5	45	50	48	107	53	238
HUMAN 07	207	94	200	137	45	48	46	102	50	226
HUMAN 07	219	96	206.5	147	47	50	49	113	54	232
HUMAN 07	207	88.5	200	133	43	46	44	101	48	214
HUMAN 07	209	93.5	200	137	44	48	45	101.5	49	220
HUMAN 07	198.5	90	196	129	42	45	42	98	48	207
HUMAN 07	203	88	198	126	43	46	42	99	48	207
